# Supplementary material for: Platelet Counts and Risk of Severe Retinopathy of Prematurity: A Bayesian Model-Averaged Meta-Analysis
Source: Children (Basel). 2023 Dec 8;10(12):1903. doi: 10.3390/children10121903 (PMC10741847; doi:10.3390/children10121903)
Supplement: Supplementary file 1 [file children-10-01903-s001.zip]

Archive with 1 entries (1 files):
- children-2734270-supplementary.pdf
